# Supplementary material for: Effects of Linear Versus Changes of Direction Repeated Sprints on Intermittent High Intensity Running Performance in High-level Junior Football Players over an Entire Season: A Randomized Trial
Source: Sports (Basel). 2019 Aug 6;7(8):189. doi: 10.3390/sports7080189 (PMC6722632; doi:10.3390/sports7080189)
Supplement: Supplementary file 1 [file sports-07-00189-s001.zip]

Archive with 1 entries (1 files):
- data_repeated_sprint_submission_supplementary.sav
